# Supplementary material for: Short Sequence Aligner Benchmarking for Chromatin Research
Source: Int J Mol Sci. 2023 Sep 14;24(18):14074. doi: 10.3390/ijms241814074 (PMC10531285; doi:10.3390/ijms241814074)
Supplement: Supplementary file 1 [file ijms-24-14074-s001.zip]

Archive with 1 entries (1 files):
- ijms-2587019-supplementary.pdf
